# Supplementary material for: Structure learning for gene regulatory networks
Source: PLoS Comput Biol. 2023 May 18;19(5):e1011118. doi: 10.1371/journal.pcbi.1011118 (PMC10231840; doi:10.1371/journal.pcbi.1011118)
Supplement: S1 Table — This file reports the tumor type categories and their respective sample size. (XLSX) [file pcbi.1011118.s006.xlsx]

## Sheet: Description
Supplementary Table S1: Data Sample Sizes
This file reports the tumor type categories and their respective sample size

## Sheet: Data Sample Sizes
Breast - BRCA (n = 1102)
Thoracic - LUSC (n = 502), LUAD (n = 533)
Endocrine - THCA (n = 502), PCPG (n = 178)
Head and Neck - HNSC (n = 500)
CNS - LGG (n = 511), GBM (n = 156)
Soft Tissue - SARC (n = 259)
Gynecologic - UCEC (n = 551), OV (n = 374), CESC (n = 304)
Urologic - KIRC (n = 538), PRAD (n = 498), BLCA (n = 414), KIRP (n = 288), TGCT (n = 150)
Developmental GI - LIHC (n = 371), PAAD (n = 177)
Core GI - COAD (n = 478), STAD (n = 375), READ (n = 166), ESCA (n = 161)
