# Supplementary material for: Structure learning for gene regulatory networks
Source: PLoS Comput Biol. 2023 May 18;19(5):e1011118. doi: 10.1371/journal.pcbi.1011118 (PMC10231840; doi:10.1371/journal.pcbi.1011118)
Supplement: S2 Table — This file reports the major cancer pathways used in sourcing genes for network learning. (XLSX) [file pcbi.1011118.s007.xlsx]

## Sheet: Description
Supplementary Table S2: Major Cancer Pathways

## Sheet: Major Cancer Pathways
Hippo.Signaling
